# Supplementary material for: Identification and Functional Characterization of a Putative Alternative Oxidase (Aox) in Sporisorium reilianum f. sp. zeae
Source: J Fungi (Basel). 2022 Jan 31;8(2):148. doi: 10.3390/jof8020148 (PMC8877474; doi:10.3390/jof8020148)
Supplement: Supplementary file 1 [file jof-08-00148-s001.zip]

Archive with 1 entries (1 files):
- jof-1561162-suppl-2.8.pdf
